# Supplementary material for: The use of haplotype-specific transcripts improves sample annotation consistency
Source: Biomark Res. 2014 Sep 30;2:17. doi: 10.1186/2050-7771-2-17 (PMC4184161; doi:10.1186/2050-7771-2-17)
Supplement: Additional file 1: Table S1 — Normalized signal intensities for marker probe sets and scores. For 188 test samples, normalized signal intensities of the marker probe sets of the HLA-score and the REDKX marker are shown, along with the panel scores. [file 2050-7771-2-17-S1.xlsx]

## Sheet: Supplement
GEO study	Tissue	Original files	Sample description	Gender annotation	201909_at RPS4Y1	204409_s_at EIF1AY	205000_at DDX3Y	206700_s_at JARID1D	224588_at XIST	224590_at XIST	227671_at XIST	214218_s_at XIST	221728_x_at XIST	REDKX Gender QC	203290_at HLA-DQA1	213831_at HLA-DQA1	209728_at HLA-DRB4	203290_at HLA-DQA1 (log2)	213831_at HLA-DQA1 (log2)	209728_at HLA-DRB4 (log2)	Score
GSE6751	PBMC	GSM155448.CEL	Patient 08, time point 1	NA	107	1	38	20	7242	1935	2752	2563	3234	F	39	1466	25	5.2854	10.5177	4.64386	010
GSE6751	PBMC	GSM155449.CEL	Patient 08, time point 2	NA	56	3	5	9	7324	2171	3030	2577	2318	F	55	2081	20	5.78136	11.0231	4.32193	010
GSE6751	PBMC	GSM155450.CEL	Patient 08, time point 3	NA	132	2	14	55	5958	2599	1494	1608	1817	F	5	465	9	2.32193	8.86109	3.16993	010
GSE6751	PBMC	GSM155451.CEL	Patient 08, time point 4	NA	27	1	16	8	7465	3067	1820	2016	2186	F	14	853	12	3.80735	9.7364	3.58496	010
GSE6751	PBMC	GSM155452.CEL	Patient 11, time point 1	NA	3780	865	3007	421	11	8	61	28	61	M	55	853	7	5.78136	9.7364	2.80735	010
GSE6751	PBMC	GSM155453.CEL	Patient 11, time point 3	NA	2812	895	4731	612	3	2	19	26	26	M	32	1307	15	5	10.352	3.90689	010
GSE6751	PBMC	GSM155454.CEL	Patient 11, time point 4	NA	3858	902	3671	431	5	0	9	19	23	M	12	2405	11	3.58496	11.2318	3.45943	010
GSE6751	PBMC	GSM155455.CEL	Patient 17, time point 1	NA	3905	838	2819	532	5	2	67	15	50	M	56	807	2915	5.80735	9.65642	11.5093	011
GSE6751	PBMC	GSM155456.CEL	Patient 17, time point 2	NA	4295	763	2075	396	5	2	43	17	55	M	145	1637	3870	7.17991	10.6768	11.9181	111
GSE6751	PBMC	GSM155457.CEL	Patient 17, time point 3	NA	4361	1073	2406	344	3	8	42	23	8	M	117	2006	5081	6.87036	10.9701	12.3109	011
GSE6751	PBMC	GSM155458.CEL	Patient 17, time point 4	NA	4611	1088	2642	383	6	15	35	9	37	M	88	1252	4565	6.45943	10.29	12.1564	011
GSE6751	PBMC	GSM155459.CEL	Patient 23, time point 1	NA	3505	838	2196	694	5	1	41	16	34	M	62	8	5543	5.9542	3	12.4365	001
GSE6751	PBMC	GSM155460.CEL	Patient 23, time point 2	NA	2550	287	1234	426	3145	667	1343	461	540	X	221	42	5670	7.7879	5.39232	12.4691	101
GSE6751	PBMC	GSM155461.CEL	Patient 23, time point 3	NA	3710	987	2418	720	3	1	27	10	22	M	51	31	5826	5.67243	4.9542	12.5083	001
GSE6751	PBMC	GSM155462.CEL	Patient 23, time point 4	NA	3346	763	2251	671	5	3	29	5	23	M	26	20	5994	4.70044	4.32193	12.5493	001
GSE6751	PBMC	GSM155463.CEL	Patient 26, time point 1	NA	51	6	14	45	5196	1526	2252	1353	1520	F	362	40	6258	8.49985	5.32193	12.6115	101
GSE6751	PBMC	GSM155464.CEL	Patient 26, time point 2	NA	36	8	20	38	5358	1423	2103	1211	1390	F	347	22	6328	8.43879	4.45943	12.6275	101
GSE6751	PBMC	GSM155465.CEL	Patient 26, time point 3	NA	30	7	12	37	4903	1240	2289	1082	1570	F	292	45	6052	8.18982	5.49185	12.5632	101
GSE6751	PBMC	GSM155466.CEL	Patient 26, time point 4	NA	11	0	15	30	4851	1386	2069	1021	1260	F	395	26	6312	8.62571	4.70044	12.6239	101
GSE6751	PBMC	GSM155467.CEL	Patient 29, time point 1	NA	19	8	9	46	4637	1342	1931	1214	1722	F	43	23	9024	5.42626	4.52356	13.1396	001
GSE6751	PBMC	GSM155468.CEL	Patient 29, time point 2	NA	86	5	3	30	5042	2020	2925	1097	1531	F	27	26	8354	4.75489	4.70044	13.0283	001
GSE6751	PBMC	GSM155469.CEL	Patient 29, time point 3	NA	12	1	15	21	4394	1577	2184	1550	1659	F	42	12	9297	5.39232	3.58496	13.1825	001
GSE6751	PBMC	GSM155470.CEL	Patient 29, time point 4	NA	108	1	8	26	4654	1517	2478	1355	1542	F	34	27	8326	5.08746	4.75489	13.0234	001
GSE6751	PBMC	GSM155471.CEL	Patient 32, time point 1	NA	58	9	1	37	5231	1722	2184	1452	1481	F	1235	32	8231	10.2703	5	13.0069	101
GSE6751	PBMC	GSM155472.CEL	Patient 32, time point 2	NA	5060	559	2326	887	3	1	25	17	11	M	420	1878	291	8.71425	10.875	8.18488	111
GSE6751	PBMC	GSM155473.CEL	Patient 32, time point 3	NA	48	4	3	16	3967	1393	1852	966	1107	F	1807	49	7332	10.8194	5.61471	12.84	101
GSE6751	PBMC	GSM155474.CEL	Patient 32, time point 4	NA	74	3	5	24	5025	2002	2151	1440	1480	F	1128	42	7122	10.1396	5.39232	12.7981	101
GSE6751	PBMC	GSM155475.CEL	Patient 35, time point 1	NA	103	6	13	48	5016	1837	1881	972	1391	F	1218	42	6444	10.2503	5.39232	12.6537	101
GSE6751	PBMC	GSM155476.CEL	Patient 35, time point 2	NA	3799	1097	1999	860	6	2	27	12	24	M	436	1491	231	8.76818	10.5421	7.85175	111
GSE6751	PBMC	GSM155477.CEL	Patient 35, time point 3	NA	4314	932	2036	775	5	7	27	13	20	M	508	1751	200	8.98868	10.774	7.64386	111
GSE6751	PBMC	GSM155478.CEL	Patient 35, time point 4	NA	6611	1549	3367	1146	2	3	21	3	19	M	126	113	5	6.97728	6.82018	2.32193	000
GSE6751	PBMC	GSM155479.CEL	Patient 36, time point 1	NA	3758	1192	2271	762	5	1	35	20	19	M	389	40	6167	8.60363	5.32193	12.5904	101
GSE6751	PBMC	GSM155480.CEL	Patient 36, time point 2	NA	4200	1488	2361	785	2	1	24	11	32	M	449	20	6181	8.81057	4.32193	12.5936	101
GSE6751	PBMC	GSM155481.CEL	Patient 36, time point 3	NA	3919	1390	2050	730	4	1	37	20	27	M	491	12	5682	8.93958	3.58496	12.4722	101
GSE6751	PBMC	GSM155482.CEL	Patient 36, time point 4	NA	5499	1451	3709	1613	26	6	21	11	20	M	229	14	459	7.8392	3.80735	8.84235	101
GSE6751	PBMC	GSM155483.CEL	Patient 38, time point 1	NA	5699	345	1861	526	4	1	15	2	2	M	47	994	110	5.55459	9.9571	6.78136	010
GSE6751	PBMC	GSM155484.CEL	Patient 38, time point 2	NA	5541	303	1650	629	2	1	14	1	12	M	54	1231	125	5.75489	10.2656	6.96578	010
GSE6751	PBMC	GSM155485.CEL	Patient 38, time point 3	NA	5151	416	1458	554	4	4	5	20	17	M	55	1279	109	5.78136	10.3208	6.76818	010
GSE6751	PBMC	GSM155486.CEL	Patient 38, time point 4	NA	4740	367	1809	596	3	2	11	10	2	M	68	1500	102	6.08746	10.5507	6.67243	010
GSE6751	PBMC	GSM155487.CEL	Patient 40, time point 1	NA	69	11	20	9	7446	1155	3985	1871	3210	F	18	1066	2618	4.16993	10.058	11.3542	011
GSE6751	PBMC	GSM155488.CEL	Patient 40, time point 2	NA	15	6	8	5	7009	1476	3145	1951	1657	F	55	1810	7168	5.78136	10.8218	12.8074	011
GSE6751	PBMC	GSM155489.CEL	Patient 40, time point 3	NA	9	19	17	2	5444	1041	2942	1303	1045	F	86	2346	10810	6.42626	11.196	13.4001	011
GSE6751	PBMC	GSM155490.CEL	Patient 40, time point 4	NA	7	13	18	4	8832	1988	5068	3513	3809	F	9	307	851	3.16993	8.26209	9.73302	011
GSE6751	PBMC	GSM155491.CEL	Patient 43, time point 1	NA	4123	346	2937	621	26	6	38	10	14	M	87	1937	7775	6.44294	10.9196	12.9246	011
GSE6751	PBMC	GSM155492.CEL	Patient 43, time point 2	NA	4122	269	2718	654	7	13	25	16	11	M	64	1897	8971	6	10.8895	13.1311	011
GSE6751	PBMC	GSM155493.CEL	Patient 43, time point 3	NA	4318	368	2552	636	8	4	5	2	7	M	47	2045	8189	5.55459	10.9979	12.9995	011
GSE6751	PBMC	GSM155494.CEL	Patient 43, time point 4	NA	4353	277	1986	678	3	11	8	24	10	M	42	1972	7539	5.39232	10.9454	12.8802	011
GSE6751	PBMC	GSM155495.CEL	Patient 45, time point 1	NA	15	2	16	30	4325	996	3575	1816	1956	F	45	8041	187	5.49185	12.9732	7.54689	011
GSE6751	PBMC	GSM155496.CEL	Patient 45, time point 2	NA	17	12	12	24	4533	837	3325	928	1381	F	59	7619	123	5.88264	12.8954	6.94251	010
GSE6751	PBMC	GSM155497.CEL	Patient 45, time point 3	NA	221	13	3	22	4624	614	2772	862	1573	F	32	6385	105	5	12.6405	6.71425	010
GSE6751	PBMC	GSM155498.CEL	Patient 45, time point 4	NA	157	11	19	47	4087	646	3546	818	652	F	59	7062	40	5.88264	12.7859	5.32193	010
GSE6751	PBMC	GSM155499.CEL	Patient 54, time point 1	NA	15	23	13	3	9172	2816	2350	2638	2814	F	33	516	985	5.04439	9.01123	9.94398	011
GSE6751	PBMC	GSM155500.CEL	Patient 54, time point 2	NA	4	11	16	6	8953	2611	2898	2788	3032	F	49	681	1245	5.61471	9.41151	10.2819	011
GSE6751	PBMC	GSM155501.CEL	Patient 54, time point 3	NA	6	1	5	4	6741	1774	3271	2099	1977	F	28	1073	3142	4.80735	10.0674	11.6175	011
GSE6751	PBMC	GSM155502.CEL	Patient 54, time point 4	NA	10	6	9	7	7185	1782	3379	2533	2441	F	26	914	2573	4.70044	9.83605	11.3292	011
GSE6751	PBMC	GSM155503.CEL	Patient 55, time point 1	NA	8	7	1	4	7994	1837	3699	2425	2883	F	28	4182	48	4.80735	12.03	5.58496	010
GSE6751	PBMC	GSM155504.CEL	Patient 55, time point 2	NA	8	6	1	3	7351	1785	3181	2220	2529	F	23	4606	72	4.52356	12.1693	6.16993	010
GSE6751	PBMC	GSM155505.CEL	Patient 55, time point 3	NA	2	6	1	1	7439	2023	2721	2501	3447	F	10	2412	24	3.32193	11.236	4.58496	010
GSE6751	PBMC	GSM155506.CEL	Patient 55, time point 4	NA	48	1	1	2	9140	1624	3259	2041	3285	F	28	4765	21	4.80735	12.2183	4.39232	010
GSE20489	Whole blood	GSM514737.CEL	Blood_alcohol_T1_S13	M	4579	191	288	337	41	3	44	2	58	M	91	1514	1462	6.50779	10.5641	10.5137	011
GSE20489	Whole blood	GSM514738.CEL	Blood_alcohol_T2_S13	M	4427	161	178	279	54	8	37	3	34	M	19	1436	1684	4.24793	10.4878	10.7177	011
GSE20489	Whole blood	GSM514739.CEL	Blood_alcohol_T3_S13	M	3424	77	237	336	21	12	58	19	49	M	112	1379	1017	6.80735	10.4294	9.9901	011
GSE20489	Whole blood	GSM514740.CEL	Blood_alcohol_T4_S13	M	4193	80	319	458	9	14	9	15	62	M	51	1546	888	5.67243	10.5943	9.79442	011
GSE20489	Whole blood	GSM514741.CEL	Blood_alcohol_T5_S13	M	3883	134	287	433	20	2	64	27	53	M	35	1567	1260	5.12928	10.6138	10.2992	011
GSE20489	Whole blood	GSM514742.CEL	Blood_alcohol_T1_S15	M	6073	394	359	343	8	7	13	17	58	M	58	878	998	5.85798	9.77808	9.9629	011
GSE20489	Whole blood	GSM514743.CEL	Blood_alcohol_T2_S15	M	5589	367	387	335	17	6	40	44	18	M	35	851	1601	5.12928	9.73302	10.6448	011
GSE20489	Whole blood	GSM514744.CEL	Blood_alcohol_T3_S15	M	4740	227	386	394	20	10	67	28	36	M	60	950	1253	5.90689	9.89178	10.2912	011
GSE20489	Whole blood	GSM514745.CEL	Blood_alcohol_T4_S15	M	4335	206	442	467	12	13	47	9	88	M	20	711	1193	4.32193	9.47371	10.2204	011
GSE20489	Whole blood	GSM514746.CEL	Blood_alcohol_T5_S15	M	4104	380	374	360	21	8	60	23	12	M	70	645	1054	6.12928	9.33316	10.0417	011
GSE20489	Whole blood	GSM514747.CEL	Blood_alcohol_T1_S17	M	3906	105	197	377	12	2	24	13	41	M	6	15	2279	2.58496	3.90689	11.1542	001
GSE20489	Whole blood	GSM514748.CEL	Blood_alcohol_T2_S17	M	3741	118	199	240	18	19	26	14	76	M	3	71	2228	1.58496	6.14975	11.1215	001
GSE20489	Whole blood	GSM514749.CEL	Blood_alcohol_T3_S17	M	3550	153	198	266	22	15	88	10	7	M	57	16	1776	5.83289	4	10.7944	001
GSE20489	Whole blood	GSM514750.CEL	Blood_alcohol_T4_S17	M	3828	219	292	238	30	1	32	43	45	M	49	645	1141	5.61471	9.33316	10.1561	011
GSE20489	Whole blood	GSM514751.CEL	Blood_alcohol_T5_S17	M	3016	170	259	305	99	2	43	31	72	M	58	20	2014	5.85798	4.32193	10.9758	001
GSE20489	Whole blood	GSM514752.CEL	Blood_alcohol_T1_S18	M	4023	93	300	334	66	25	6	22	91	M	1461	18	1029	10.5127	4.16993	10.007	101
GSE20489	Whole blood	GSM514753.CEL	Blood_alcohol_T2_S18	M	3214	221	255	214	13	3	43	52	65	M	1053	24	1011	10.0403	4.58496	9.98157	101
GSE20489	Whole blood	GSM514754.CEL	Blood_alcohol_T3_S18	M	2519	162	263	172	15	13	10	40	27	M	1364	13	952	10.4136	3.70044	9.89482	101
GSE20489	Whole blood	GSM514755.CEL	Blood_alcohol_T5_S18	M	3165	223	316	208	34	24	19	5	49	M	1423	46	967	10.4747	5.52356	9.91737	101
GSE20489	Whole blood	GSM514756.CEL	Blood_alcohol_T1_S19	M	4817	188	325	420	8	7	46	30	36	M	1051	18	1182	10.0375	4.16993	10.207	101
GSE20489	Whole blood	GSM514757.CEL	Blood_alcohol_T2_S19	M	3817	167	186	352	9	5	66	15	85	M	787	15	905	9.62022	3.90689	9.82177	101
GSE20489	Whole blood	GSM514758.CEL	Blood_alcohol_T3_S19	M	3708	209	176	314	21	3	83	6	107	M	661	60	845	9.36851	5.90689	9.72281	101
GSE20489	Whole blood	GSM514759.CEL	Blood_alcohol_T4_S19	M	3645	223	295	427	6	2	36	5	70	M	734	13	813	9.51964	3.70044	9.66711	101
GSE20489	Whole blood	GSM514760.CEL	Blood_alcohol_T5_S19	M	4355	247	400	436	63	12	84	4	71	M	1129	72	930	10.1408	6.16993	9.86109	101
GSE20489	Whole blood	GSM514761.CEL	Blood_alcohol_T1_S8	M	3959	241	238	354	59	18	56	12	34	M	16	1391	1224	4	10.4419	10.2574	011
GSE20489	Whole blood	GSM514762.CEL	Blood_alcohol_T2_S8	M	3481	215	305	215	17	4	66	4	45	M	37	1344	1237	5.20945	10.3923	10.2726	011
GSE20489	Whole blood	GSM514763.CEL	Blood_alcohol_T3_S8	M	4174	216	375	291	11	16	27	16	27	M	22	1788	1193	4.45943	10.8041	10.2204	011
GSE20489	Whole blood	GSM514764.CEL	Blood_alcohol_T4_S8	M	4232	231	290	274	20	41	74	59	59	M	38	1432	1065	5.24793	10.4838	10.0566	011
GSE20489	Whole blood	GSM514765.CEL	Blood_alcohol_T5_S8	M	4338	314	355	288	27	4	17	20	29	M	77	1635	932	6.26679	10.6751	9.86419	011
GSE20489	Whole blood	GSM514766.CEL	Blood_OJcontrol_T1_S51	M	3842	630	1391	869	0	3	0	3	1	M	1904	1	1532	10.8948	0	10.5812	101
GSE20489	Whole blood	GSM514767.CEL	Blood_OJcontrol_T2_S51	M	3211	423	1528	864	1	0	5	3	8	M	2243	3	1067	11.1312	1.58496	10.0593	101
GSE20489	Whole blood	GSM514768.CEL	Blood_OJcontrol_T3_S51	M	3524	392	1214	808	1	1	3	3	4	M	2214	7	1223	11.1124	2.80735	10.2562	101
GSE20489	Whole blood	GSM514769.CEL	Blood_OJcontrol_T4_S51	M	3599	712	1490	838	0	1	2	3	1	M	2025	2	1211	10.9837	1	10.242	101
GSE20489	Whole blood	GSM514770.CEL	Blood_OJcontrol_T5_S51	M	3277	518	1425	876	1	0	0	3	0	M	2236	2	1114	11.1267	1	10.1215	101
GSE20489	Whole blood	GSM514771.CEL	Blood_OJcontrol_T1_S52	M	2690	583	1164	817	1	0	0	4	2	M	1921	4	13	10.9076	2	3.70044	100
GSE20489	Whole blood	GSM514772.CEL	Blood_OJcontrol_T2_S52	M	2377	609	1098	793	0	2	1	5	1	M	2451	1	10	11.2592	0	3.32193	100
GSE20489	Whole blood	GSM514773.CEL	Blood_OJcontrol_T3_S52	M	3142	606	1233	1074	8	1	2	3	1	M	2482	2	16	11.2773	1	4	100
GSE20489	Whole blood	GSM514774.CEL	Blood_OJcontrol_T4_S52	M	2186	459	1154	923	2	2	0	3	1	M	2184	0	11	11.0928	0	3.45943	100
GSE20489	Whole blood	GSM514775.CEL	Blood_OJcontrol_T5_S52	M	2169	543	993	921	0	2	3	1	2	M	2413	0	12	11.2366	0	3.58496	100
GSE20489	Whole blood	GSM514776.CEL	Blood_OJcontrol_T1_S53	M	2381	650	1409	957	1	0	0	4	4	M	1030	1221	9	10.0084	10.2538	3.16993	110
GSE20489	Whole blood	GSM514777.CEL	Blood_OJcontrol_T2_S53	M	2453	756	1207	772	4	1	1	2	3	M	1154	1291	16	10.1724	10.3343	4	110
GSE20489	Whole blood	GSM514778.CEL	Blood_OJcontrol_T3_S53	M	2374	624	789	785	0	0	2	1	2	M	1337	1403	6	10.3848	10.4543	2.58496	110
GSE20489	Whole blood	GSM514779.CEL	Blood_OJcontrol_T4_S53	M	2299	471	1166	1055	0	1	3	3	1	M	1271	1262	10	10.3117	10.3015	3.32193	110
GSE20489	Whole blood	GSM514780.CEL	Blood_OJcontrol_T5_S53	M	2674	429	1144	890	0	1	0	3	1	M	1164	1331	4	10.1849	10.3783	2	110
GSE20489	Whole blood	GSM514781.CEL	Blood_OJcontrol_T1_S54	M	2875	558	1035	912	1	0	0	1	1	M	1622	2	1402	10.6636	1	10.4533	101
GSE20489	Whole blood	GSM514782.CEL	Blood_OJcontrol_T2_S54	M	2205	548	1254	1037	0	1	0	5	1	M	1582	1	1112	10.6275	0	10.1189	101
GSE20489	Whole blood	GSM514783.CEL	Blood_OJcontrol_T3_S54	M	2492	839	1287	786	1	2	2	1	4	M	1341	2	1324	10.3891	1	10.3707	101
GSE20489	Whole blood	GSM514784.CEL	Blood_OJcontrol_T4_S54	M	2581	759	1212	812	1	1	1	2	1	M	1323	2	1370	10.3696	1	10.42	101
GSE20489	Whole blood	GSM514785.CEL	Blood_OJcontrol_T5_S54	M	2945	542	1215	1056	1	1	0	4	4	M	1498	4	1036	10.5488	2	10.0168	101
GSE20489	Whole blood	GSM514786.CEL	Blood_OJcontrol_T1_S56	M	2928	565	1103	1034	1	1	0	1	5	M	6	1674	7	2.58496	10.7091	2.80735	010
GSE20489	Whole blood	GSM514787.CEL	Blood_OJcontrol_T2_S56	M	2463	528	844	817	1	0	0	4	1	M	10	1590	10	3.32193	10.6348	3.32193	010
GSE20489	Whole blood	GSM514788.CEL	Blood_OJcontrol_T3_S56	M	2505	496	965	847	0	1	2	2	3	M	9	1748	6	3.16993	10.7715	2.58496	010
GSE20489	Whole blood	GSM514789.CEL	Blood_OJcontrol_T4_S56	M	2773	566	1111	1022	6	0	2	2	1	M	11	1641	5	3.45943	10.6804	2.32193	010
GSE20489	Whole blood	GSM514790.CEL	Blood_OJcontrol_T5_S56	M	2577	449	799	967	1	1	0	4	0	M	1	1894	3	0	10.8872	1.58496	010
GSE32473	Skin biopsy	GSM803585.CEL	Patient_6_Betamethasone.CEL	NA	7	9	18	4	9425	993	2546	1572	3928	F	11	296	1	3.45943	8.20945	0	010
GSE32473	Skin biopsy	GSM803586.CEL	Patient_6_Baseline.CEL	NA	8	13	12	12	6818	1013	2045	1156	2335	F	33	1251	6	5.04439	10.2889	2.58496	010
GSE32473	Skin biopsy	GSM803587.CEL	Patient_6_Pimecrolimus.CEL	NA	3	5	15	5	6236	957	1614	1311	2683	F	14	799	1	3.80735	9.64205	0	010
GSE32473	Skin biopsy	GSM803588.CEL	Patient_7_Betamethasone.CEL	NA	6	1	7	2	8746	1147	2392	2016	3740	F	438	251	3	8.77479	7.97154	1.58496	110
GSE32473	Skin biopsy	GSM803589.CEL	Patient_7_Baseline.CEL	NA	5	0	13	8	7564	1233	2640	1690	2739	F	1537	911	32	10.5859	9.83131	5	110
GSE32473	Skin biopsy	GSM803590.CEL	Patient_7_Pimecrolimus.CEL	NA	27	4	11	4	8399	1014	2812	1582	2605	F	1511	845	10	10.5613	9.72281	3.32193	110
GSE32473	Skin biopsy	GSM803591.CEL	Patient_8_Betamethasone.CEL	NA	4119	231	725	439	12	1	2	6	20	M	2941	12	1900	11.5221	3.58496	10.8918	101
GSE32473	Skin biopsy	GSM803592.CEL	Patient_8_Baseline.CEL	NA	4386	236	742	458	52	4	6	12	11	M	1401	17	1067	10.4522	4.08746	10.0593	101
GSE32473	Skin biopsy	GSM803593.CEL	Patient_8_Pimecrolimus.CEL	NA	4874	261	905	484	27	2	2	8	11	M	3345	23	2489	11.7078	4.52356	11.2814	101
GSE32473	Skin biopsy	GSM803594.CEL	Patient_10_Betamethasone.CEL	NA	6332	509	1153	634	64	1	1	5	7	M	709	520	28	9.46964	9.02237	4.80735	110
GSE32473	Skin biopsy	GSM803595.CEL	Patient_10_Baseline.CEL	NA	5498	253	797	693	71	15	25	14	8	M	1504	1044	3	10.5546	10.0279	1.58496	110
GSE32473	Skin biopsy	GSM803596.CEL	Patient_10_Pimecrolimus.CEL	NA	5264	299	1126	741	121	5	20	3	42	M	1077	784	9	10.0728	9.61471	3.16993	110
GSE32473	Skin biopsy	GSM803597.CEL	Patient_11_Betamethasone.CEL	NA	4534	219	622	543	44	3	3	2	1	M	27	388	808	4.75489	8.59991	9.65821	011
GSE32473	Skin biopsy	GSM803598.CEL	Patient_11_Baseline.CEL	NA	4856	297	905	493	22	1	3	7	3	M	22	424	660	4.45943	8.72792	9.36632	011
GSE32473	Skin biopsy	GSM803599.CEL	Patient_11_Pimecrolimus.CEL	NA	4570	296	912	445	21	1	2	19	4	M	22	557	815	4.45943	9.12153	9.67066	011
GSE32473	Skin biopsy	GSM803600.CEL	Patient_12_Betamethasone.CEL	NA	25	19	19	1	11333	1195	3862	1435	2985	F	368	235	4	8.52356	7.87652	2	110
GSE32473	Skin biopsy	GSM803601.CEL	Patient_12_Baseline.CEL	NA	29	1	8	4	9321	1419	3506	1999	2740	F	2197	1109	43	11.1013	10.115	5.42626	110
GSE32473	Skin biopsy	GSM803602.CEL	Patient_12_Pimecrolimus.CEL	NA	6	2	15	17	9443	1042	1469	1884	2770	F	1436	787	3	10.4878	9.62022	1.58496	110
GSE32473	Skin biopsy	GSM803603.CEL	Patient_13_Betamethasone.CEL	NA	10	1	2	24	7826	1176	2817	1578	3584	F	1282	969	2	10.3242	9.92035	1	110
GSE32473	Skin biopsy	GSM803604.CEL	Patient_13_Baseline.CEL	NA	2	2	1	10	6301	893	2050	1205	2497	F	2383	2383	1	11.2186	11.2186	0	110
GSE32473	Skin biopsy	GSM803605.CEL	Patient_13_Pimecrolimus.CEL	NA	1	10	22	1	6679	857	1765	1336	2809	F	2828	1886	8	11.4656	10.8811	3	110
GSE32473	Skin biopsy	GSM803606.CEL	Patient_14_Betamethasone.CEL	NA	8	14	1	2	8960	1104	2643	1527	3488	F	885	182	2	9.78953	7.50779	1	110
GSE32473	Skin biopsy	GSM803607.CEL	Patient_14_Baseline.CEL	NA	2	1	13	2	8112	1110	2548	1513	3109	F	1838	315	28	10.8439	8.29921	4.80735	110
GSE32473	Skin biopsy	GSM803608.CEL	Patient_14_Pimecrolimus.CEL	NA	6	1	11	4	7967	1035	3310	1659	2831	F	1969	356	25	10.9432	8.47573	4.64386	110
GSE32473	Skin biopsy	GSM803609.CEL	Patient_15_Betamethasone.CEL	NA	2	11	14	5	10057	1279	2332	1493	3953	F	30	998	14	4.90689	9.9629	3.80735	010
GSE32473	Skin biopsy	GSM803610.CEL	Patient_15_Baseline.CEL	NA	12	1	1	13	6582	817	2507	1178	2296	F	3	1465	19	1.58496	10.5167	4.24793	010
GSE32473	Skin biopsy	GSM803611.CEL	Patient_15_Pimecrolimus.CEL	NA	5	0	1	1	6120	1076	1790	1570	2649	F	11	1717	26	3.45943	10.7457	4.70044	010
GSE32473	Skin biopsy	GSM803612.CEL	Patient_16_Betamethasone.CEL	NA	4826	221	852	597	40	13	1	3	27	M	1084	20	996	10.0821	4.32193	9.96	101
GSE32473	Skin biopsy	GSM803613.CEL	Patient_16_Baseline.CEL	NA	4405	253	673	526	17	10	19	9	15	M	1606	3	971	10.6493	1.58496	9.92333	101
GSE32473	Skin biopsy	GSM803614.CEL	Patient_16_Pimecrolimus.CEL	NA	4885	270	924	570	41	6	12	13	16	M	1148	16	834	10.1649	4	9.7039	101
GSE6281	Skin biopsy	GSM144309.CEL	Skinbiopsy_7hoursnickel_controlsubject_k1	F	9	0	1	14	7389	1265	4531	1733	2882	F	735	625	2	9.5216	9.28771	1	110
GSE6281	Skin biopsy	GSM144311.CEL	Skinbiopsy_48hoursnickel_controlsubject_k1	F	11	3	12	13	9434	1246	5463	1633	2923	F	1239	1037	6	10.275	10.0182	2.58496	110
GSE6281	Skin biopsy	GSM144347.CEL	Skinbiopsy_96hoursnickel_controlsubject_k1	F	1	4	16	5	8707	1526	4839	1640	2853	F	1045	979	3	10.0293	9.93517	1.58496	110
GSE6281	Skin biopsy	GSM144362.CEL	Skinbiopsy_0h_controlsubject_k2	F	28	2	2	4	8551	1304	4303	1898	3022	F	43	781	908	5.42626	9.60918	9.82655	011
GSE6281	Skin biopsy	GSM144366.CEL	Skinbiopsy_7hoursnickel_controlsubject_k2	F	16	9	13	18	8859	1425	5794	1608	2854	F	33	711	935	5.04439	9.47371	9.86882	011
GSE6281	Skin biopsy	GSM144367.CEL	Skinbiopsy_96hoursnickel_controlsubject_k2	F	14	2	16	16	8348	1134	5001	1517	3155	F	59	822	894	5.88264	9.68299	9.80413	011
GSE6281	Skin biopsy	GSM144368.CEL	Skinbiopsy_7hoursnickel_controlsubject_k3	F	7	1	18	5	9206	1267	3598	1640	2973	F	2176	1178	46	11.0875	10.2021	5.52356	110
GSE6281	Skin biopsy	GSM144369.CEL	Skinbiopsy_48hoursnickel_controlsubject_k3	F	6	15	1	5	9021	1271	4293	1534	3164	F	2060	1402	18	11.0084	10.4533	4.16993	110
GSE6281	Skin biopsy	GSM144370.CEL	Skinbiopsy_96hoursnickel_controlsubject_k3	F	19	1	28	2	7999	1315	3567	1653	2956	F	1942	1385	31	10.9233	10.4357	4.9542	110
GSE6281	Skin biopsy	GSM144371.CEL	Skinbiopsy_0h_controlsubject_k4	F	7	12	2	6	7987	1338	3873	1421	2724	F	90	970	679	6.49185	9.92184	9.40727	011
GSE6281	Skin biopsy	GSM144372.CEL	Skinbiopsy_7hoursnickel_controlsubject_k4	F	11	7	2	3	7524	1465	4565	1717	2979	F	73	689	707	6.18982	9.42836	9.46557	011
GSE6281	Skin biopsy	GSM144373.CEL	Skinbiopsy_48hoursnickel_controlsubject_k4	F	9	1	11	18	8243	1185	4845	1389	3225	F	49	684	708	5.61471	9.41785	9.46761	011
GSE6281	Skin biopsy	GSM144374.CEL	Skinbiopsy_96hoursnickel_controlsubject_k4	F	65	7	15	20	7761	1291	4440	1429	2406	F	113	617	453	6.82018	9.26913	8.82337	011
GSE6281	Skin biopsy	GSM144375.CEL	Skinbiopsy_7hoursnickel_controlsubject_k5	F	7	0	8	9	7709	1440	5642	1263	2071	F	53	1252	3	5.72792	10.29	1.58496	010
GSE6281	Skin biopsy	GSM144376.CEL	Skinbiopsy_0h_controlsubject_k5	F	29	1	20	24	8335	1389	5830	1498	2756	F	23	2185	17	4.52356	11.0934	4.08746	010
GSE6281	Skin biopsy	GSM144419.CEL	Skinbiopsy_48hoursnickel_controlsubject_k5	F	11	12	3	6	7473	1276	4999	1376	2810	F	13	2088	12	3.70044	11.0279	3.58496	010
GSE6281	Skin biopsy	GSM144432.CEL	Skinbiopsy_48hoursnickel_nickel_allergic_subject_P1	F	18	12	4	2	9245	960	5000	1365	2544	F	49	2053	2	5.61471	11.0035	1	010
GSE6281	Skin biopsy	GSM144433.CEL	Skinbiopsy_96hoursnickel_nickel_allergic_subject_P1	F	15	3	4	35	14126	1291	5389	1506	2133	F	20	3439	48	4.32193	11.7478	5.58496	010
GSE6281	Skin biopsy	GSM144434.CEL	Skinbiopsy_0hoursnickel_nickel_allergic_subject_P2	F	2	17	11	16	13431	1016	6247	1531	2729	F	14	559	1042	3.80735	9.1267	10.0251	011
GSE6281	Skin biopsy	GSM144435.CEL	Skinbiopsy_7hoursnickel_nickel_allergic_subject_P2	F	13	24	23	5	12398	1265	6654	1683	2594	F	4	656	996	2	9.35755	9.96	011
GSE6281	Skin biopsy	GSM144437.CEL	Skinbiopsy_0hoursnickel_nickel_allergic_subject_P4	F	20	3	12	27	11497	1248	6655	1818	2360	F	1353	21	756	10.4019	4.39232	9.56224	101
GSE6281	Skin biopsy	GSM144438.CEL	Skinbiopsy_7hoursnickel_nickel_allergic_subject_P4	F	15	2	8	6	14585	1501	5655	1720	2884	F	1117	5	779	10.1254	2.32193	9.60548	101
GSE6281	Skin biopsy	GSM144439.CEL	Skinbiopsy_48hoursnickel_nickel_allergic_subject_P4	F	57	10	1	4	11221	1303	4841	1530	2192	F	2153	35	1509	11.0721	5.12928	10.5594	101
GSE6281	Skin biopsy	GSM144440.CEL	Skinbiopsy_96hoursnickel_nickel_allergic_subject_P4	F	12	11	28	26	8487	1055	3218	1347	2401	F	1980	6	1219	10.9513	2.58496	10.2515	101
GSE6281	Skin biopsy	GSM144441.CEL	Skinbiopsy_0hoursnickel_nickel_allergic_subject_P5	F	17	21	16	4	8803	986	5502	1318	2007	F	19	4	1995	4.24793	2	10.9622	001
GSE6281	Skin biopsy	GSM144442.CEL	Skinbiopsy_7hoursnickel_nickel_allergic_subject_P5	F	10	8	17	14	9986	1023	5832	1479	2163	F	5	5	1650	2.32193	2.32193	10.6883	001
GSE6281	Skin biopsy	GSM144443.CEL	Skinbiopsy_96hoursnickel_nickel_allergic_subject_P5	F	14	1	11	42	10232	1001	4110	1025	1302	F	7	10	2926	2.80735	3.32193	11.5147	001
GSE6281	Skin biopsy	GSM144444.CEL	Skinbiopsy_0hoursnickel_nickel_allergic_subject_P6	F	7	20	14	22	10105	1253	5605	1556	2789	F	1427	1263	30	10.4788	10.3026	4.90689	110
GSE6281	Skin biopsy	GSM144445.CEL	Skinbiopsy_7hoursnickel_nickel_allergic_subject_P6	F	33	19	3	8	10553	961	5840	1116	1782	F	1094	1153	6	10.0954	10.1712	2.58496	110
GSE6281	Skin biopsy	GSM144446.CEL	Skinbiopsy_96hoursnickel_nickel_allergic_subject_P6	F	57	22	16	22	8947	1078	3481	1173	1562	F	793	704	3	9.63118	9.45943	1.58496	110
GSE6281	Skin biopsy	GSM144447.CEL	Skinbiopsy_7hoursnickel_nickel_allergic_subject_P7	F	12	11	2	31	10183	949	6296	999	1282	F	854	509	21	9.73809	8.99152	4.39232	110
GSE6281	Skin biopsy	GSM144448.CEL	Skinbiopsy_48hoursnickel_nickel_allergic_subject_P7	F	33	16	18	8	11238	1131	5379	1563	2546	F	1233	702	17	10.268	9.45533	4.08746	110
GSE6281	Skin biopsy	GSM144449.CEL	Skinbiopsy_96hoursnickel_nickel_allergic_subject_P7	F	2	19	3	9	10062	1745	5207	1780	3034	F	3650	1131	19	11.8337	10.1434	4.24793	110
GSE24206	Lung biopsy	GSM595426.CEL	Early IPF_surgical biopsy_upper lobe_rep149	M	4118	438	986	493	2	1	5	18	37	M	70	4340	5965	6.12928	12.0835	12.5423	011
GSE24206	Lung biopsy	GSM595427.CEL	Early IPF_surgical biopsy_lower lobe_rep149	M	4411	456	982	423	4	0	21	12	34	M	71	3920	5756	6.14975	11.9366	12.4909	011
GSE24206	Lung biopsy	GSM595428.CEL	Advanced IPF_explant_upper lobe_rep152	M	4719	388	1112	380	6	1	20	17	24	M	25	478	674	4.64386	8.90087	9.3966	011
GSE24206	Lung biopsy	GSM595429.CEL	Advanced IPF_explant_lower lobe_rep152	M	5699	440	1106	329	2	11	30	10	2	M	36	531	790	5.16993	9.05257	9.62571	011
GSE24206	Lung biopsy	GSM595432.CEL	Advanced IPF_explant_upper lobe_rep157	M	2512	269	632	412	4	2	10	9	7	M	11	1685	4013	3.45943	10.7185	11.9705	011
GSE24206	Lung biopsy	GSM595434.CEL	Advanced IPF_explant_lower lobe_rep157	M	2725	229	631	488	22	3	21	7	1	M	3	1206	2819	1.58496	10.236	11.461	011
GSE24206	Lung biopsy	GSM595435.CEL	Advanced IPF_explant_upper lobe_rep158	F	2	5	5	11	8237	1212	3386	1614	2759	F	1003	19	2631	9.97011	4.24793	11.3614	101
GSE24206	Lung biopsy	GSM595437.CEL	Advanced IPF_explant_lower lobe_rep158	F	3	1	5	5	7635	1286	3795	1617	2493	F	497	16	1173	8.9571	4	10.196	101
GSE24206	Lung biopsy	GSM595439.CEL	Early IPF_surgical biopsy_upper lobe_rep159	M	2891	326	752	495	2	5	3	11	16	M	1490	12	2473	10.5411	3.58496	11.272	101
GSE24206	Lung biopsy	GSM595441.CEL	Early IPF_surgical biopsy_lower lobe_rep159	M	3730	338	711	485	8	0	22	11	22	M	1324	9	1864	10.3707	3.16993	10.8642	101
GSE24206	Lung biopsy	GSM595443.CEL	Advanced IPF_explant_upper lobe_rep160	F	8	1	12	18	7588	1222	3859	1547	2231	F	11	3568	107	3.45943	11.8009	6.74147	010
GSE24206	Lung biopsy	GSM595445.CEL	Advanced IPF_explant_lower lobe_rep160	F	8	8	4	6	7188	1211	4291	1747	2235	F	55	3872	88	5.78136	11.9189	6.45943	010
